# Supplementary material for: Staphylococcus aureus Host Spectrum Correlates with Methicillin Resistance in a Multi-Species Ecosystem
Source: Microorganisms. 2023 Feb 3;11(2):393. doi: 10.3390/microorganisms11020393 (PMC9964919; doi:10.3390/microorganisms11020393)
Supplement: Supplementary file 1 [file microorganisms-11-00393-s001.zip]

Archive with 1 entries (1 files):
- microorganisms-2072857-supplementary.pdf
